# Supplementary material for: Experimental materials comparing individual performance implications of two decision aids: Taxonomy and tags
Source: MethodsX. 2020 Nov 17;7:101133. doi: 10.1016/j.mex.2020.101133 (PMC7701260; doi:10.1016/j.mex.2020.101133)
Supplement: Supplementary file 1 [file mmc1.zip]

Archive with 2 entries (2 files):
- Data-Analysis-R.html
- Experiment Data Final.csv
