# Supplementary material for: Experimental materials comparing individual performance implications of two decision aids: Taxonomy and tags
Source: MethodsX. 2020 Nov 17;7:101133. doi: 10.1016/j.mex.2020.101133 (PMC7701260; doi:10.1016/j.mex.2020.101133)
Supplement: Supplementary file 1 [file mmc1.zip › Experiment Data Final.csv]

CLASS	TREATMENT	U-ID	Total time	TECH_KN01	TECH_KN02	TECH_KN03	TECH_KN04	TECH_KN05	TECH_KN06	TECH_KN07	COG_EFF01	COG_EFF02	COG_EFF03	COG_EFF04	COG_EFF05	DES_ST_IN01	DES_ST_IN02	DES_ST_IN03	DES_ST_IN04	DES_ST_IN05	DES_ST_RA01	DES_ST_RA02	DES_ST_RA03	DES_ST_RA04	DES_ST_RA05	TECH_KN	COG_EFF	DES_ST_IN	DES_ST_RA	CORRECT_ALL	d1	d2	Age	Gender	EDU	What is your?job status?	Total time
0	Control	1204-1615-16	4414.94	3	2	2	1	2	1	2	4	6	6	4	4	6	6	6	6	5	5	5	5	6	6	1.857142857	4.8	5.8	5.4	2	0	0	21	2	1	Student	4414.94
0	Control	1204-1615-05	3692.29	2	2	6	6	6	1	1	6	6	2	2	2	3	2	3	2	3	6	6	6	6	6	3.428571429	3.6	2.6	6	6	0	0	20	2	1	Student	3692.29
0	Control	1204-1100-02	3660.3	1	1	1	6	2	1	1	7	6	6	1	1	6	4	5	4	3	4	3	6	6	4	1.857142857	4.2	4.4	4.6	6	0	0	20	1	1	Student	3660.3
0	Control	1204-1615-06	3600.33	2	2	2	2	3	1	2	6	6	6	5	6	2	4	2	3	2	6	3	3	6	6	2	5.8	2.6	4.8	4	0	0	24	1	2	Student	3600.33
0	Control	1130-1245-16	3579.64	2	2	4	2	2	2	2	2	7	5	5	6	1	2	1	6	2	7	7	7	6	7	2.285714286	5	2.4	6.8	8	0	0	25	1	2	Student	3579.64
0	Control	1130-1245-02	3536.82	5	2	4	6	5	2	3	2	6	4	2	3	2	2	2	2	3	5	6	6	6	6	3.857142857	3.4	2.2	5.8	8	0	0	24	1	2	Student	3536.82
0	Control	1204-1100-09	3501.75	5	2	2	5	3	2	5	6	7	3	2	2	2	4	3	2	3	7	6	6	7	6	3.428571429	4	2.8	6.4	8	0	0	30	1	2	Student	3501.75
0	Control	1203-0900-02	3319.16	2	2	3	2	2	2	2	4	4	4	3	3	2	3	4	4	3	6	6	7	6	6	2.142857143	3.6	3.2	6.2	8	0	0	31	2	1	Student	3319.16
0	Control	1204-1615-03	3306.94	2	2	5	5	2	1	2	1	5	6	5	5	6	5	5	6	5	6	6	5	5	4	2.714285714	4.4	5.4	5.2	3	0	0	25	2	2	Student	3306.94
0	Control	1130-1245-05	3236.45	2	1	2	3	2	1	3	5	6	2	4	3	2	3	3	2	2	6	5	7	3	5	2	4	2.4	5.2	8	0	0	20	2	1	Student	3236.45
0	Control	1130-1245-06	3145.24	2	2	2	2	2	2	2	2	3	2	2	3	3	3	3	3	2	6	6	6	6	6	2	2.4	2.8	6	8	0	0	25	2	1	Student	3145.24
0	Control	1130-1245-18	3065.02	2	2	2	3	2	2	2	2	3	2	1	2	2	2	2	2	2	5	5	4	5	5	2.142857143	2	2	4.8	11	0	0	23	1	1	Student	3065.02
0	Control	1204-1100-13	3037.34	3	3	5	4	3	2	2	6	6	6	6	7	3	3	3	3	1	6	6	7	6	6	3.142857143	6.2	2.6	6.2	9	0	0	23	1	2	Student	3037.34
0	Control	1130-1245-03	3036.78	6	7	6	7	6	4	4	4	5	2	1	2	2	2	2	1	1	7	7	7	7	7	5.714285714	2.8	1.6	7	6	0	0	19	1	1	Student	3036.78
0	Control	1203-0900-13	3005.74	1	1	1	1	1	1	1	5	5	5	2	4	5	5	3	3	3	3	6	6	5	6	1	4.2	3.8	5.2	5	0	0	21	1	1	Student	3005.74
0	Control	1204-1100-08	2976.78	3	1	2	2	1	2	1	3	3	2	1	4	3	3	3	2	2	7	7	6	7	7	1.714285714	2.6	2.6	6.8	8	0	0	19	1	1	Student	2976.78
0	Control	1203-0900-11	2942.87	3	3	3	4	3	2	2	5	5	4	3	5	4	5	5	4	3	4	5	5	5	5	2.857142857	4.4	4.2	4.8	3	0	0	28	1	2	Student	2942.87
0	Control	1130-1245-17	2935.77	4	3	3	5	3	2	4	4	5	4	5	4	6	5	6	5	6	5	6	7	6	6	3.428571429	4.4	5.6	6	8	0	0	20	1	1	Student	2935.77
0	Control	1130-1245-19	2916.97	3	4	4	5	5	4	4	1	2	3	2	3	4	4	4	4	3	6	6	6	6	6	4.142857143	2.2	3.8	6	7	0	0	25	1	1	Student	2916.97
0	Control	1204-1100-06	2911.96	2	1	2	3	2	1	5	6	6	7	3	6	2	2	3	3	2	7	6	6	6	6	2.285714286	5.6	2.4	6.2	5	0	0	19	2	1	Student	2911.96
0	Control	1130-1245-04	2901.76	2	2	1	4	2	2	2	2	5	5	2	4	4	5	5	4	4	7	6	7	6	6	2.142857143	3.6	4.4	6.4	11	0	0	22	1	1	Student	2901.76
0	Control	1204-1100-11	2900.29	2	2	3	2	4	2	3	3	7	4	2	3	3	4	4	5	4	5	5	5	6	5	2.571428571	3.8	4	5.2	10	0	0	27	1	2	Student	2900.29
0	Control	1203-0900-06	2894.18	2	2	2	6	2	1	2	3	6	6	5	6	4	4	4	4	4	4	4	4	4	4	2.428571429	5.2	4	4	5	0	0	41	2	2	Student	2894.18
0	Control	1203-0900-15	2854.3	1	2	1	1	1	2	2	5	6	2	4	6	2	4	2	3	3	6	5	6	6	6	1.428571429	4.6	2.8	5.8	6	0	0	19	1	1	Student	2854.3
0	Control	1130-1245-11	2846.97	2	2	2	2	2	2	2	2	5	5	2	6	2	2	2	2	1	6	6	6	6	6	2	4	1.8	6	5	0	0	26	1	2	Student	2846.97
0	Control	1204-1100-17	2833.12	2	2	2	3	1	1	2	3	2	2	1	2	2	3	3	2	2	6	6	5	6	6	1.857142857	2	2.4	5.8	6	0	0	21	1	1	Student	2833.12
0	Control	1204-1615-04	2824.1	6	3	5	4	3	2	3	6	6	4	2	4	4	2	3	4	2	6	5	5	5	4	3.714285714	4.4	3	5	3	0	0	19	1	1	Student	2824.1
0	Control	1204-1615-12	2796.2	1	1	1	1	1	1	1	5	6	6	3	4	2	2	2	2	2	6	6	6	6	6	1	4.8	2	6	11	0	0	24	2	2	Student	2796.2
0	Control	1130-1245-12	2780.39	1	1	7	1	1	1	1	1	7	7	5	5	5	5	5	4	2	6	7	7	7	7	1.857142857	5	4.2	6.8	11	0	0	21	2	2	Student	2780.39
0	Control	1203-0900-16	2774.25	2	2	2	3	2	2	2	5	6	3	2	4	2	3	3	3	2	6	6	6	6	6	2.142857143	4	2.6	6	5	0	0	19	1	1	Student	2774.25
0	Control	1204-1615-17	2740.6	3	2	3	3	5	2	2	5	6	6	2	3	3	5	5	3	4	3	3	3	3	5	2.857142857	4.4	4	3.4	6	0	0	23	1	1	Student	2740.6
0	Control	1204-1615-08	2724.66	3	1	2	2	3	1	2	2	5	3	2	3	3	2	3	3	3	5	5	6	5	6	2	3	2.8	5.4	10	0	0	25	2	2	Student	2724.66
0	Control	1204-1615-11	2720.65	5	5	5	6	6	5	5	6	6	5	4	4	4	3	4	4	2	6	6	6	6	6	5.285714286	5	3.4	6	9	0	0	25	1	2	Student	2720.65
0	Control	1130-1245-09	2696.62	1	1	3	4	2	2	2	1	1	1	1	1	5	3	4	5	4	2	1	2	2	2	2.142857143	1	4.2	1.8	6	0	0	20	1	1	Student	2696.62
0	Control	1203-0900-17	2665.89	3	1	2	7	2	1	2	5	6	6	1	2	3	2	3	2	1	6	6	6	6	4	2.571428571	4	2.2	5.6	6	0	0	27	1	2	Student	2665.89
0	Control	1130-1245-15	2637.98	1	1	2	2	2	1	1	5	7	6	4	6	5	5	4	4	2	6	6	6	7	6	1.428571429	5.6	4	6.2	5	0	0	26	1	2	Student	2637.98
0	Control	1204-1100-12	2594.44	4	5	7	3	5	2	3	4	6	5	4	5	4	4	4	4	2	5	6	6	6	6	4.142857143	4.8	3.6	5.8	5	0	0	22	2	2	Student	2594.44
0	Control	1204-1100-03	2579.99	2	2	2	3	2	2	2	2	5	2	2	2	2	3	2	2	1	6	5	5	6	6	2.142857143	2.6	2	5.6	8	0	0	21	1	1	Student	2579.99
0	Control	1130-1245-07	2548.34	3	4	6	6	4	2	2	5	7	6	3	2	1	2	3	2	1	7	7	7	7	7	3.857142857	4.6	1.8	7	8	0	0	19	1	1	Student	2548.34
0	Control	1203-0900-04	2538.91	2	2	2	6	3	1	3	5	6	6	2	2	2	3	2	2	4	6	3	5	6	6	2.714285714	4.2	2.6	5.2	3	0	0	24	1	2	Student	2538.91
0	Control	1204-1100-07	2534.32	1	1	2	2	1	1	2	3	5	5	2	3	2	2	2	2	2	7	6	5	5	6	1.428571429	3.6	2	5.8	11	0	0	19	2	1	Student	2534.32
0	Control	1204-1615-18	2503.33	4	3	3	3	2	3	3	6	6	6	5	5	5	5	5	5	6	3	5	5	5	5	3	5.6	5.2	4.6	8	0	0	25	1	2	Student	2503.33
0	Control	1203-0900-14	2455.91	2	2	3	4	2	2	2	4	3	2	2	3	3	4	2	3	3	5	6	6	6	5	2.428571429	2.8	3	5.6	2	0	0	20	2	1	Student	2455.91
0	Control	1130-1245-13	2435.93	1	2	2	2	2	2	2	6	7	5	3	3	2	4	2	2	2	6	6	6	6	6	1.857142857	4.8	2.4	6	8	0	0	19	1	1	Student	2435.93
0	Control	1204-1615-13	2370.56	3	2	2	4	2	2	3	2	2	3	2	2	5	5	5	4	5	2	2	2	4	5	2.571428571	2.2	4.8	3	7	0	0	21	1	1	Student	2370.56
0	Control	1204-1100-15	2369.02	5	5	5	3	6	2	3	5	6	5	4	4	6	6	6	6	6	5	3	4	3	3	4.142857143	4.8	6	3.6	9	0	0	19	2	1	Student	2369.02
0	Control	1204-1615-15	2354.99	2	2	2	5	3	2	5	1	4	1	3	1	2	4	5	3	2	7	5	5	7	6	3	2	3.2	6	9	0	0	17	1	1	Student	2354.99
0	Control	1130-1245-08	2323.52	3	2	3	6	3	3	3	6	6	7	6	6	5	5	4	4	4	6	4	3	4	4	3.285714286	6.2	4.4	4.2	3	0	0	24	1	2	Student	2323.52
0	Control	1203-0900-05	2301.57	3	4	3	4	5	2	4	7	7	4	5	5	2	2	2	2	2	6	6	3	5	4	3.571428571	5.6	2	4.8	5	0	0	21	2	2	Student	2301.57
0	Control	1204-1100-16	2251.98	1	1	2	1	1	1	1	3	6	6	6	5	5	4	5	4	4	6	5	5	5	6	1.142857143	5.2	4.4	5.4	10	0	0	20	2	1	Student	2251.98
0	Control	1204-1100-14	2249.3	2	3	4	3	4	2	4	2	2	2	1	2	1	2	2	2	2	7	6	5	6	7	3.142857143	1.8	1.8	6.2	2	0	0	19	1	1	Student	2249.3
0	Control	1204-1615-14	2242.42	6	5	6	6	6	6	6	2	4	4	2	2	6	5	5	5	4	6	6	7	6	6	5.857142857	2.8	5	6.2	7	0	0	22	2	1	Student	2242.42
0	Control	1204-1100-04	2240.12	5	5	5	5	4	5	5	4	5	5	4	4	5	4	5	4	5	6	6	6	6	6	4.857142857	4.4	4.6	6	6	0	0	25	1	2	Student	2240.12
0	Control	1204-1615-02	2224.78	4	3	3	4	2	2	2	2	5	2	2	2	3	3	2	4	2	6	7	6	6	6	2.857142857	2.6	2.8	6.2	8	0	0	28	1	2	Student	2224.78
0	Control	1203-0900-09	2221.78	5	2	4	4	3	3	3	5	5	5	2	2	4	4	4	4	3	6	5	6	5	5	3.428571429	3.8	3.8	5.4	7	0	0	20	1	1	Student	2221.78
0	Control	1204-1615-01	2215.05	4	4	4	4	4	1	1	5	5	5	5	5	4	4	4	4	5	4	4	5	4	5	3.142857143	5	4.2	4.4	3	0	0	21	2	1	Student	2215.05
0	Control	1130-1245-14	2195.58	2	1	2	2	2	1	2	6	6	6	5	5	3	3	5	3	2	3	3	5	5	5	1.714285714	5.6	3.2	4.2	9	0	0	19	1	1	Student	2195.58
0	Control	1203-0900-01	2073.74	3	2	4	6	4	2	4	5	6	5	4	4	3	3	4	3	4	6	5	5	5	5	3.571428571	4.8	3.4	5.2	7	0	0	23	2	2	Student	2073.74
0	Control	1203-0900-12	1908.64	4	2	4	2	4	1	1	6	6	6	2	5	2	2	2	2	2	6	6	5	6	6	2.571428571	5	2	5.8	6	0	0	22	1	2	Student	1908.64
0	Control	1204-1100-01	1821.21	1	1	5	5	1	2	1	5	6	6	2	2	5	5	4	2	5	2	5	2	2	5	2.285714286	4.2	4.2	3.2	6	0	0	19	2	1	Student	1821.21
0	Control	1204-1100-05	1799.28	3	3	3	5	3	3	3	4	5	5	3	3	2	2	3	2	2	6	5	5	5	5	3.285714286	4	2.2	5.2	6	0	0	25	1	2	Student	1799.28
0	Control	1204-1615-07	1676.29	1	1	1	1	1	1	1	5	6	2	4	4	2	2	2	2	2	5	6	3	5	5	1	4.2	2	4.8	8	0	0	42	1	1	Freelancer	1676.29
0	Control	1130-1245-01	1668.22	3	2	2	6	3	2	3	5	6	5	2	2	5	5	5	5	4	5	2	4	4	5	3	4	4.8	4	5	0	0	20	1	1	Student	1668.22
0	Control	1203-0900-08	1408.83	4	4	4	4	4	4	4	3	2	3	3	7	3	3	3	2	2	3	3	3	2	3	4	3.6	2.6	2.8	3	0	0	31	1	2	Student	1408.83
1	Tags	1130-1100-05	5032.16	3	1	2	2	4	1	2	2	5	2	2	3	4	4	5	3	3	6	6	5	6	6	2.142857143	2.8	3.8	5.8	6	1	0	22	2	1	Student	5032.16
1	Tags	1130-1615-16	4451.1	2	2	2	4	2	2	2	5	3	3	3	4	5	5	5	4	3	5	6	5	5	5	2.285714286	3.6	4.4	5.2	7	1	0	38	2	3	without Employee	4451.1
1	Tags	1130-1615-07	4323	2	2	2	2	1	2	2	6	2	2	1	2	5	4	4	5	4	6	6	6	5	5	1.857142857	2.6	4.4	5.6	7	1	0	21	2	2	Student	4323
1	Tags	1204-0915-18	4181.28	1	2	1	1	2	2	2	4	2	2	1	2	3	2	4	3	3	7	7	7	5	5	1.571428571	2.2	3	6.2	9	1	0	19	2	1	Student	4181.28
1	Tags	1204-1430-17	3797.52	1	1	1	2	2	1	2	5	3	4	2	2	2	2	3	4	4	3	3	4	6	5	1.428571429	3.2	3	4.2	7	1	0	21	1	1	Student	3797.52
1	Tags	1130-1615-06	3699.98	3	2	3	4	3	2	4	2	2	2	1	2	6	5	7	3	3	6	7	6	4	6	3	1.8	4.8	5.8	9	1	0	21	1	1	Student	3699.98
1	Tags	1130-1100-07	3629.22	4	4	2	5	5	1	4	4	4	1	1	1	2	4	2	1	1	6	6	5	5	7	3.571428571	2.2	2	5.8	10	1	0	21	1	1	Student	3629.22
1	Tags	1204-1430-01	3600.32	2	1	2	2	2	1	2	4	5	2	2	3	3	4	5	4	2	6	5	3	6	6	1.714285714	3.2	3.6	5.2	4	1	0	27	2	1	Student	3600.32
1	Tags	1130-1100-02	3587.28	2	1	2	2	2	2	3	3	5	4	5	5	4	5	3	3	3	6	6	6	6	6	2	4.4	3.6	6	6	1	0	28	2	2	Student	3587.28
1	Tags	1130-1615-04	3479.83	5	3	4	3	3	2	2	3	5	5	3	4	2	2	3	5	3	3	4	2	5	6	3.142857143	4	3	4	6	1	0	19	1	1	Student	3479.83
1	Tags	1204-1430-11	3450.83	2	1	2	2	2	1	2	1	1	1	1	1	2	2	2	2	2	6	6	6	6	6	1.714285714	1	2	6	11	1	0	21	1	1	Student	3450.83
1	Tags	1204-1430-04	3427.06	2	1	1	1	2	7	2	2	5	2	2	3	2	2	2	2	2	7	6	7	6	6	2.285714286	2.8	2	6.4	6	1	0	24	1	1	Student	3427.06
1	Tags	1130-1615-08	3424.22	2	2	2	2	2	2	1	6	5	5	6	5	2	3	5	4	4	6	5	5	6	6	1.857142857	5.4	3.6	5.6	8	1	0	24	2	2	Student	3424.22
1	Tags	1204-1430-09	3380.92	2	2	3	5	3	2	2	2	2	2	2	2	4	5	4	4	3	5	5	7	7	7	2.714285714	2	4	6.2	7	1	0	19	1	1	Student	3380.92
1	Tags	1204-1430-07	3367.57	3	1	2	3	3	2	2	1	1	1	1	2	1	1	1	1	2	7	7	7	7	7	2.285714286	1.2	1.2	7	9	1	0	21	1	1	Student	3367.57
1	Tags	1130-1100-11	3300.06	5	4	6	7	7	5	6	1	1	1	1	2	2	2	4	3	3	7	6	6	6	5	5.714285714	1.2	2.8	6	8	1	0	26	1	2	Student	3300.06
1	Tags	1130-1615-13	3297.87	2	2	2	4	6	1	1	3	6	6	3	4	4	4	3	5	4	5	6	5	6	5	2.571428571	4.4	4	5.4	9	1	0	20	1	1	Student	3297.87
1	Tags	1130-1615-11	3258.41	3	3	2	6	3	2	3	1	4	4	1	1	2	2	2	2	1	6	7	6	6	7	3.142857143	2.2	1.8	6.4	11	1	0	23	1	1	Student	3258.41
1	Tags	1204-0915-17	3158.15	5	4	4	5	4	4	4	3	5	2	2	2	6	5	5	5	4	6	5	3	5	5	4.285714286	2.8	5	4.8	8	1	0	19	1	1	Student	3158.15
1	Tags	1204-0915-12	3158.06	3	2	2	2	2	2	2	4	5	4	3	3	3	2	3	2	2	5	5	5	5	5	2.142857143	3.8	2.4	5	6	1	0	27	2	2	Student	3158.06
1	Tags	1204-1430-14	3062.54	5	5	4	5	6	6	6	5	2	2	4	3	5	6	5	6	5	5	7	6	3	4	5.285714286	3.2	5.4	5	6	1	0	21	2	1	Student	3062.54
1	Tags	1130-1615-12	3022.11	2	1	1	2	2	1	1	1	5	3	1	2	5	3	6	2	1	7	7	6	6	7	1.428571429	2.4	3.4	6.6	7	1	0	26	1	2	Student	3022.11
1	Tags	1204-0915-11	2984.74	1	1	1	2	1	1	1	4	2	2	2	2	2	2	3	2	2	3	4	2	6	4	1.142857143	2.4	2.2	3.8	10	1	0	27	1	3	Student	2984.74
1	Tags	1204-1430-13	2950.18	4	5	3	5	3	3	3	2	6	5	4	5	3	5	3	5	3	6	5	3	5	4	3.714285714	4.4	3.8	4.6	6	1	0	22	1	1	Student	2950.18
1	Tags	1204-0915-01	2948.28	2	2	2	2	2	2	2	3	5	5	2	3	3	3	5	3	3	6	6	6	6	6	2	3.6	3.4	6	6	1	0	27	1	3	unemployed	2948.28
1	Tags	1204-1430-06	2910.9	2	3	5	3	5	2	2	2	2	2	3	3	3	4	4	4	4	5	5	5	5	5	3.142857143	2.4	3.8	5	6	1	0	23	1	1	Student	2910.9
1	Tags	1130-1100-12	2874.28	2	1	1	5	3	2	3	4	3	2	1	1	2	3	3	2	2	6	6	6	6	6	2.428571429	2.2	2.4	6	9	1	0	25	1	2	Student	2874.28
1	Tags	1130-1100-01	2863.16	2	2	2	2	2	2	2	2	6	2	2	2	3	3	4	4	4	6	6	6	6	6	2	2.8	3.6	6	10	1	0	23	1	1	Student	2863.16
1	Tags	1204-0915-03	2843.99	2	2	3	5	2	2	2	2	2	1	1	2	5	3	5	2	2	7	6	5	7	5	2.571428571	1.6	3.4	6	11	1	0	27	2	1	Student	2843.99
1	Tags	1130-1100-15	2837.67	4	2	5	6	3	2	3	2	2	2	2	2	6	6	6	6	5	5	5	5	6	6	3.571428571	2	5.8	5.4	7	1	0	24	1	3	Student	2837.67
1	Tags	1204-0915-15	2819.71	2	2	1	3	2	1	2	5	5	6	5	5	5	5	3	6	2	5	5	6	3	6	1.857142857	5.2	4.2	5	7	1	0	21	2	1	Student	2819.71
1	Tags	1204-1430-16	2792.34	2	2	6	6	6	2	2	4	5	5	4	4	2	3	4	4	4	4	5	5	4	5	3.714285714	4.4	3.4	4.6	8	1	0	24	2	2	Student	2792.34
1	Tags	1130-1100-17	2767.31	3	2	2	2	3	2	3	6	4	2	3	3	5	4	2	3	1	7	7	6	6	7	2.428571429	3.6	3	6.6	5	1	0	23	1	3	Student	2767.31
1	Tags	1204-0915-07	2758.29	2	2	3	2	2	2	2	5	6	6	5	5	3	3	3	3	2	5	5	5	6	6	2.142857143	5.4	2.8	5.4	8	1	0	23	1	2	Student	2758.29
1	Tags	1204-1430-03	2754.99	4	3	3	3	4	2	4	2	2	1	2	2	3	4	3	3	4	5	6	6	5	5	3.285714286	1.8	3.4	5.4	8	1	0	24	2	2	Student	2754.99
1	Tags	1204-0915-05	2689.22	2	2	2	2	2	2	2	2	2	2	2	5	2	2	2	2	3	6	6	6	6	6	2	2.6	2.2	6	8	1	0	27	2	2	Student	2689.22
1	Tags	1130-1615-15	2688.98	5	2	2	5	5	4	5	3	3	3	2	3	1	2	2	2	2	7	6	6	7	6	4	2.8	1.8	6.4	8	1	0	19	1	1	Student	2688.98
1	Tags	1204-1430-02	2638.5	2	4	4	5	5	1	3	5	7	6	6	5	4	5	5	4	4	7	7	5	5	5	3.428571429	5.8	4.4	5.8	8	1	0	21	2	1	Student	2638.5
1	Tags	1130-1100-16	2599.77	3	1	1	3	2	3	5	5	7	6	5	5	4	4	4	4	5	5	6	6	6	6	2.571428571	5.6	4.2	5.8	10	1	0	30	2	3	Employee	2599.77
1	Tags	1204-0915-06	2596.99	3	2	2	2	2	2	3	2	2	2	2	2	3	3	3	3	2	5	3	5	6	6	2.285714286	2	2.8	5	5	1	0	20	1	1	Student	2596.99
1	Tags	1130-1100-06	2521.68	5	4	6	6	6	5	5	2	2	2	2	3	3	3	3	3	3	6	6	6	7	6	5.285714286	2.2	3	6.2	10	1	0	20	2	1	Student	2521.68
1	Tags	1204-1430-18	2495.14	5	4	5	6	5	2	5	5	3	6	2	6	2	3	3	2	2	6	5	5	6	7	4.571428571	4.4	2.4	5.8	8	1	0	26	1	2	Student	2495.14
1	Tags	1204-0915-02	2456.46	5	4	5	5	4	3	4	3	4	3	2	4	3	4	3	4	3	6	6	6	6	6	4.285714286	3.2	3.4	6	9	1	0	24	1	2	Student	2456.46
1	Tags	1130-1615-02	2454.58	3	2	4	6	3	2	5	2	3	2	4	3	2	3	2	2	1	6	5	6	6	5	3.571428571	2.8	2	5.6	9	1	0	20	1	1	Student	2454.58
1	Tags	1130-1100-04	2431.06	5	4	3	5	5	2	2	5	3	3	3	3	5	4	4	5	3	6	6	6	5	4	3.714285714	3.4	4.2	5.4	7	1	0	26	1	1	Student	2431.06
1	Tags	1130-1615-17	2411.06	5	3	4	3	3	2	5	5	5	6	3	4	1	2	4	5	2	3	3	4	5	5	3.571428571	4.6	2.8	4	11	1	0	21	1	1	Student	2411.06
1	Tags	1204-0915-14	2377.28	4	3	6	4	5	6	5	5	6	5	5	4	3	3	2	3	4	5	4	3	4	5	4.714285714	5	3	4.2	3	1	0	22	1	1	Student	2377.28
1	Tags	1130-1615-18	2336.37	1	2	2	6	5	2	5	2	5	3	2	2	2	2	2	3	1	6	6	7	5	5	3.285714286	2.8	2	5.8	7	1	0	26	1	2	Student	2336.37
1	Tags	1204-0915-16	2299.78	4	4	5	6	3	3	3	2	3	2	2	2	2	3	4	2	1	6	6	6	6	7	4	2.2	2.4	6.2	6	1	0	19	2	1	Student	2299.78
1	Tags	1204-1430-05	2267.22	2	2	2	5	2	1	2	2	5	2	2	4	2	5	2	2	2	5	5	5	6	5	2.285714286	3	2.6	5.2	7	1	0	21	1	1	Student	2267.22
1	Tags	1130-1615-14	2214.27	5	4	6	6	6	5	5	4	3	3	6	3	3	3	3	3	4	4	5	5	5	4	5.285714286	3.8	3.2	4.6	7	1	0	24	1	1	Student	2214.27
1	Tags	1130-1100-03	2209.18	3	2	3	3	2	1	2	4	5	5	2	2	2	3	3	4	2	5	5	5	4	5	2.285714286	3.6	2.8	4.8	9	1	0	22	1	1	Student	2209.18
1	Tags	1204-1430-12	2121.33	2	2	3	3	2	1	2	4	2	3	1	2	6	3	5	3	1	5	5	7	5	5	2.142857143	2.4	3.6	5.4	4	1	0	20	2	1	Student	2121.33
1	Tags	1204-0915-20	2048.51	2	1	2	2	1	1	2	5	3	2	1	2	4	3	3	5	4	6	5	5	4	6	1.571428571	2.6	3.8	5.2	7	1	0	21	1	1	Student	2048.51
1	Tags	1204-1430-19	2011.78	2	2	2	2	2	2	2	4	6	5	5	5	5	5	5	5	5	5	5	6	6	6	2	5	5	5.6	8	1	0	21	1	1	Student	2011.78
1	Tags	1204-0915-04	1998.41	3	2	3	3	3	2	2	6	7	7	7	6	4	4	3	3	2	6	6	6	6	6	2.571428571	6.6	3.2	6	6	1	0	23	1	1	Student	1998.41
1	Tags	1130-1100-13	1928.77	1	2	6	2	2	1	1	3	3	3	2	3	2	2	2	2	2	6	6	6	6	6	2.142857143	2.8	2	6	8	1	0	22	1	1	Student	1928.77
1	Tags	1130-1615-03	1897.86	4	3	3	3	3	3	3	5	3	3	6	3	3	4	3	5	2	6	6	5	6	6	3.142857143	4	3.4	5.8	2	1	0	21	1	1	Student	1897.86
1	Tags	1204-0915-13	1845.2	2	2	2	3	1	3	1	1	1	1	1	1	3	3	5	4	2	3	4	2	6	6	2	1	3.4	4.2	4	1	0	21	1	2	Student	1845.2
1	Tags	1204-1430-08	1840.71	3	3	4	5	4	3	4	3	2	4	4	4	5	5	4	5	4	4	5	4	4	3	3.714285714	3.4	4.6	4	8	1	0	20	1	1	Student	1840.71
1	Tags	1130-1615-01	1814.61	2	1	3	1	2	2	2	5	5	3	2	2	1	1	1	1	1	6	6	5	6	6	1.857142857	3.4	1	5.8	4	1	0	25	1	2	Student	1814.61
1	Tags	1130-1615-05	1705.95	3	4	3	3	3	3	3	6	6	6	5	6	6	6	6	6	3	3	4	4	4	4	3.142857143	5.8	5.4	3.8	6	1	0	23	1	1	Student	1705.95
2	Taxonomy	1130-0915-18	3584.71	6	4	6	5	6	5	5	1	1	1	1	1	2	5	3	3	2	7	7	7	7	6	5.285714286	1	3	6.8	15	0	1	25	1	2	Student	3584.71
2	Taxonomy	1130-1430-15	3483.24	5	5	6	6	6	4	3	3	4	2	2	3	3	3	4	3	2	7	5	7	7	6	5	2.8	3	6.4	14	0	1	21	1	1	Student	3483.24
2	Taxonomy	1203-1045-08	3279.89	5	5	5	6	6	5	5	5	2	3	4	3	2	3	2	2	3	7	6	6	6	6	5.285714286	3.4	2.4	6.2	8	0	1	31	1	2	Student	3279.89
2	Taxonomy	1130-1430-07	3265.26	2	2	2	6	2	2	2	5	4	4	5	5	4	5	5	3	3	6	5	6	6	6	2.571428571	4.6	4	5.8	14	0	1	21	1	1	Student	3265.26
2	Taxonomy	1204-1245-14	3164.97	2	2	1	3	2	2	2	2	3	2	2	2	2	4	3	4	2	6	5	5	6	2	2	2.2	3	4.8	9	0	1	22	1	1	Student	3164.97
2	Taxonomy	1204-1245-07	3124.72	2	1	1	2	1	1	2	1	1	1	1	1	2	2	2	2	2	6	6	6	6	5	1.428571429	1	2	5.8	12	0	1	26	2	2	Student	3124.72
2	Taxonomy	1130-0915-15	3113.56	2	2	2	2	2	2	2	2	2	2	2	2	3	3	4	3	2	7	7	6	6	7	2	2	3	6.6	10	0	1	21	2	1	Student	3113.56
2	Taxonomy	1130-1430-06	3094.74	1	1	2	2	1	1	1	3	1	1	1	6	1	1	1	2	3	7	6	6	7	7	1.285714286	2.4	1.6	6.6	13	0	1	19	1	1	Student	3094.74
2	Taxonomy	1203-1045-15	2995.93	2	2	2	2	2	2	2	3	5	5	3	2	3	3	3	3	2	6	6	6	6	6	2	3.6	2.8	6	10	0	1	26	1	1	Student	2995.93
2	Taxonomy	1130-0915-11	2990.69	1	1	1	2	2	1	1	1	4	1	1	4	4	4	4	2	3	6	6	7	7	7	1.285714286	2.2	3.4	6.6	10	0	1	20	1	1	Student	2990.69
2	Taxonomy	1203-1045-02	2969.22	1	1	2	3	2	2	3	3	4	6	5	5	2	3	3	4	3	6	5	6	6	5	2	4.6	3	5.6	8	0	1	23	2	1	Student	2969.22
2	Taxonomy	1130-1430-14	2964.43	3	2	4	6	3	2	3	1	2	1	1	2	2	3	4	2	3	6	6	6	6	6	3.285714286	1.4	2.8	6	10	0	1	50	1	3	Employee	2964.43
2	Taxonomy	1203-1045-19	2925.05	5	4	5	4	5	4	5	2	1	2	1	2	4	4	4	3	4	6	6	6	6	6	4.571428571	1.6	3.8	6	14	0	1	19	2	1	Student	2925.05
2	Taxonomy	1203-1045-18	2919.19	3	4	6	3	3	1	5	5	2	2	2	2	7	5	6	7	4	7	7	3	6	6	3.571428571	2.6	5.8	5.8	6	0	1	18	2	1	Student	2919.19
2	Taxonomy	1130-0915-13	2860.33	2	2	5	6	2	2	3	2	3	1	1	2	6	6	6	6	5	5	3	4	3	5	3.142857143	1.8	5.8	4	14	0	1	20	1	1	Student	2860.33
2	Taxonomy	1204-1245-11	2856.07	2	2	2	2	2	2	3	1	1	1	2	2	4	4	6	5	2	6	6	6	6	6	2.142857143	1.4	4.2	6	12	0	1	21	1	1	Student	2856.07
2	Taxonomy	1204-1245-15	2855.65	3	1	2	2	2	1	3	2	3	2	2	3	3	3	2	3	2	6	6	6	6	6	2	2.4	2.6	6	15	0	1	28	2	2	Student	2855.65
2	Taxonomy	1130-0915-20	2806.1	3	2	3	2	2	1	2	2	2	2	2	2	3	3	3	3	3	6	5	3	6	5	2.142857143	2	3	5	15	0	1	25	2	2	Student	2806.1
2	Taxonomy	1130-1430-12	2801.4	2	2	3	3	2	2	2	2	2	3	3	2	3	3	3	3	4	5	5	5	5	5	2.285714286	2.4	3.2	5	14	0	1	20	2	1	Student	2801.4
2	Taxonomy	1203-1045-05	2794.69	2	1	3	4	3	2	3	2	3	2	1	2	2	3	2	3	3	5	5	6	5	5	2.571428571	2	2.6	5.2	13	0	1	20	1	1	Student	2794.69
2	Taxonomy	1130-0915-08	2738.19	5	4	5	5	5	4	6	2	2	2	2	3	5	5	4	4	4	5	5	5	5	5	4.857142857	2.2	4.4	5	11	0	1	26	1	2	Student	2738.19
2	Taxonomy	1130-0915-17	2729.69	2	2	6	4	2	2	2	1	1	1	1	2	2	2	1	2	2	5	4	4	4	4	2.857142857	1.2	1.8	4.2	14	0	1	26	1	2	Student	2729.69
2	Taxonomy	1130-1430-01	2713.68	5	4	2	2	5	3	5	1	1	1	1	1	2	2	5	2	2	7	7	7	7	7	3.714285714	1	2.6	7	8	0	1	20	1	1	Student	2713.68
2	Taxonomy	1204-1245-03	2687.71	2	2	2	3	2	2	2	2	6	2	1	3	5	5	5	3	2	6	6	7	7	7	2.142857143	2.8	4	6.6	10	0	1	24	2	2	Student	2687.71
2	Taxonomy	1203-1045-14	2638.6	3	2	3	4	5	2	3	2	1	1	1	2	2	2	2	3	2	6	6	6	7	5	3.142857143	1.4	2.2	6	14	0	1	20	1	1	Student	2638.6
2	Taxonomy	1130-0915-14	2574.91	6	5	5	7	7	4	6	1	1	1	2	1	2	2	2	3	2	6	6	6	6	6	5.714285714	1.2	2.2	6	12	0	1	26	1	2	Student	2574.91
2	Taxonomy	1203-1045-07	2552.26	4	3	2	3	5	3	4	2	3	2	2	3	4	5	3	3	3	5	6	5	5	4	3.428571429	2.4	3.6	5	12	0	1	22	1	1	Student	2552.26
2	Taxonomy	1204-1245-13	2517.15	4	3	4	3	3	2	3	1	1	1	1	1	5	4	5	4	2	3	4	4	4	5	3.142857143	1	4	4	7	0	1	18	1	1	Student	2517.15
2	Taxonomy	1130-0915-12	2502.12	2	2	2	2	6	1	1	3	3	3	3	3	5	5	5	5	5	5	5	5	5	5	2.285714286	3	5	5	14	0	1	23	2	1	Student	2502.12
2	Taxonomy	1130-1430-02	2501.36	2	1	3	2	2	2	2	1	2	1	1	1	2	2	5	5	1	7	7	7	7	7	2	1.2	3	7	11	0	1	21	1	1	Student	2501.36
2	Taxonomy	1130-0915-01	2494.28	6	6	5	6	6	6	6	4	5	5	4	5	6	6	6	5	6	6	7	7	7	7	5.857142857	4.6	5.8	6.8	14	0	1	24	1	1	Student	2494.28
2	Taxonomy	1204-1245-02	2490.98	5	6	5	6	3	1	4	4	3	2	3	5	4	5	5	6	3	5	6	5	4	3	4.285714286	3.4	4.6	4.6	11	0	1	19	1	1	Student	2490.98
2	Taxonomy	1204-1245-17	2478.73	5	4	5	5	5	3	4	2	1	1	1	1	3	4	4	3	2	6	6	6	7	7	4.428571429	1.2	3.2	6.4	12	0	1	27	1	1	Student	2478.73
2	Taxonomy	1203-1045-04	2461.96	3	3	4	2	3	6	2	2	5	4	4	6	2	2	1	1	1	6	7	7	6	6	3.285714286	4.2	1.4	6.4	9	0	1	21	1	1	Student	2461.96
2	Taxonomy	1130-1430-08	2457.22	2	2	4	5	2	2	2	2	2	2	2	3	2	2	2	2	3	6	6	6	6	6	2.714285714	2.2	2.2	6	12	0	1	21	2	1	Student	2457.22
2	Taxonomy	1204-1245-01	2382.44	3	2	4	4	3	2	3	1	1	1	1	2	3	2	3	2	2	6	6	5	6	2	3	1.2	2.4	5	14	0	1	22	1	1	Student	2382.44
2	Taxonomy	1204-1245-05	2379.64	2	2	3	5	2	1	2	1	2	2	1	2	3	3	5	4	2	5	6	6	5	5	2.428571429	1.6	3.4	5.4	14	0	1	23	2	3	Employee	2379.64
2	Taxonomy	1204-1245-12	2377.67	3	2	2	3	2	2	2	2	2	2	2	2	2	5	4	3	2	7	6	6	7	7	2.285714286	2	3.2	6.6	11	0	1	21	1	1	Student	2377.67
2	Taxonomy	1204-1245-06	2372.18	3	3	4	3	2	3	2	2	2	1	2	3	3	3	4	3	3	5	4	4	5	5	2.857142857	2	3.2	4.6	15	0	1	22	1	1	Student	2372.18
2	Taxonomy	1203-1045-03	2367.84	2	2	3	3	2	1	1	3	5	3	3	6	5	5	6	4	3	4	2	4	5	3	2	4	4.6	3.6	11	0	1	18	1	1	Student	2367.84
2	Taxonomy	1204-1245-08	2360.36	2	2	2	2	2	1	2	5	6	6	5	6	3	3	5	5	2	7	6	6	4	6	1.857142857	5.6	3.6	5.8	5	0	1	24	1	2	Student	2360.36
2	Taxonomy	1203-1045-13	2360.17	4	3	3	3	3	3	3	2	2	2	2	3	3	3	3	3	3	6	6	6	6	6	3.142857143	2.2	3	6	14	0	1	26	1	2	Student	2360.17
2	Taxonomy	1130-1430-17	2356.13	2	2	4	4	3	2	3	1	1	1	1	2	3	3	2	2	5	6	6	6	6	6	2.857142857	1.2	3	6	12	0	1	23	2	2	Student	2356.13
2	Taxonomy	1130-0915-07	2331.36	2	3	5	4	3	2	2	2	2	2	2	2	4	4	4	4	4	4	4	5	5	5	3	2	4	4.6	10	0	1	22	2	2	Student	2331.36
2	Taxonomy	1130-0915-03	2306.01	5	5	6	5	7	5	4	2	3	3	2	4	5	6	5	4	5	5	6	4	6	2	5.285714286	2.8	5	4.6	10	0	1	27	1	2	Student	2306.01
2	Taxonomy	1130-0915-05	2282.32	5	5	6	6	6	4	5	2	2	2	2	2	2	3	2	2	3	6	5	5	6	6	5.285714286	2	2.4	5.6	12	0	1	20	1	1	Student	2282.32
2	Taxonomy	1130-1430-05	2268.86	7	6	6	7	7	5	6	1	1	1	1	1	6	6	6	6	3	6	7	7	7	7	6.285714286	1	5.4	6.8	12	0	1	30	1	3	Student	2268.86
2	Taxonomy	1130-1430-13	2225.83	1	2	3	4	1	1	1	2	2	1	1	1	2	4	5	6	4	6	5	5	6	5	1.857142857	1.4	4.2	5.4	14	0	1	22	1	1	Student	2225.83
2	Taxonomy	1130-1430-03	2175.3	5	5	6	5	6	4	3	2	5	5	4	5	2	2	3	2	3	6	5	5	5	5	4.857142857	4.2	2.4	5.2	11	0	1	20	1	1	Student	2175.3
2	Taxonomy	1203-1045-06	2140.06	3	2	2	3	2	2	3	2	2	2	3	2	3	3	4	3	2	5	6	6	6	6	2.428571429	2.2	3	5.8	12	0	1	24	1	2	Student	2140.06
2	Taxonomy	1203-1045-16	2113.08	1	1	1	2	1	1	1	1	1	1	1	1	2	1	2	2	1	7	7	7	7	7	1.142857143	1	1.6	7	14	0	1	22	1	1	Student	2113.08
2	Taxonomy	1130-0915-16	2094.32	1	1	2	3	2	1	1	2	2	2	1	2	3	5	5	3	2	6	6	6	5	5	1.571428571	1.8	3.6	5.6	8	0	1	21	2	1	Student	2094.32
2	Taxonomy	1203-1045-12	2091.22	3	4	6	5	3	2	3	2	2	3	2	3	5	5	3	5	6	5	6	4	5	4	3.714285714	2.4	4.8	4.8	9	0	1	22	1	2	Student	2091.22
2	Taxonomy	1203-1045-17	2065.79	2	1	2	2	2	2	2	1	1	1	1	1	4	2	2	2	2	6	6	6	6	6	1.857142857	1	2.4	6	12	0	1	23	2	2	Student	2065.79
2	Taxonomy	1130-0915-06	2052.07	3	2	2	3	2	1	4	2	5	5	2	5	3	4	3	4	3	4	6	6	6	7	2.428571429	3.8	3.4	5.8	11	0	1	23	1	2	Student	2052.07
2	Taxonomy	1130-1430-11	2010.86	5	6	5	4	5	5	4	4	5	4	2	3	3	3	5	5	5	7	6	6	6	5	4.857142857	3.6	4.2	6	11	0	1	25	1	2	Student	2010.86
2	Taxonomy	1204-1245-04	1930.57	2	1	2	3	4	2	3	1	2	1	1	1	4	4	3	4	3	5	5	5	4	5	2.428571429	1.2	3.6	4.8	13	0	1	21	1	1	Student	1930.57
2	Taxonomy	1130-1430-16	1925.22	4	3	3	5	5	4	5	2	1	1	1	1	5	5	4	5	2	6	5	4	5	5	4.142857143	1.2	4.2	5	14	0	1	25	1	2	Student	1925.22
2	Taxonomy	1203-1045-11	1916.68	2	1	2	2	2	2	2	5	6	4	2	3	2	5	6	5	6	2	2	4	5	6	1.857142857	4	4.8	3.8	14	0	1	21	1	1	Student	1916.68
2	Taxonomy	1130-1430-04	1853.48	1	1	1	3	2	1	1	1	1	1	1	1	6	6	6	3	3	5	4	4	4	6	1.428571429	1	4.8	4.6	14	0	1	23	1	1	Student	1853.48
2	Taxonomy	1130-0915-04	1800.43	2	3	3	5	2	2	2	4	4	4	4	4	4	4	4	4	4	4	4	4	4	4	2.714285714	4	4	4	9	0	1	22	1	2	Student	1800.43
2	Taxonomy	1130-0915-02	1730.33	2	2	2	2	2	2	2	1	1	1	1	1	4	4	4	3	2	5	6	5	5	7	2	1	3.4	5.6	13	0	1	26	1	2	Student	1730.33
2	Taxonomy	1203-1045-20	1590.58	2	3	3	3	3	3	3	2	2	2	1	1	6	5	3	3	5	7	6	6	6	6	2.857142857	1.6	4.4	6.2	10	0	1	27	1	3	Student	1590.58
2	Taxonomy	1203-1045-01	1464	1	1	1	1	1	1	1	2	2	2	1	1	6	5	6	5	4	5	5	4	6	5	1	1.6	5.2	5	14	0	1	22	1	1	Student	1464
