# Supplementary material for: Experimental materials comparing individual performance implications of two decision aids: Taxonomy and tags
Source: MethodsX. 2020 Nov 17;7:101133. doi: 10.1016/j.mex.2020.101133 (PMC7701260; doi:10.1016/j.mex.2020.101133)
Supplement: Supplementary file 2 [file mmc2.xlsx]

## Sheet: Technique infomation
No	Name	Description	How to use
1	3-12-3 Brainstorming	3-12-3 Brainstorming is a brainstorming technique with a fixed time limit. The numbers 3-12-3 refer to the number of minutes for each of the three activities: generating, conceptualizing, and discussing ideas.	1. Define a topic or a problem 2. Give every participant 3 minutes to generate a pool of ideas related to the topic or problem and to write them down on prepared cards (generating) 3. Split the group of participants into small groups (3 to 4 people per group) 4. Ask them to develop concepts (e.g., sketches, rough prototypes) for each idea on the cards within 12 minutes (conceptualizing) 5. Give e…
2	6-3-5 Brainwriting	6-3-5 Brainwriting is a technique, that enables a group to develop 108 ideas through silent writing or sketching. Six people create three ideas that are refined five times.	1. Define a topic or a problem 2. Prepare six sheets of paper with a table of three columns and six rows and hand one sheet to each participant 3. Every participant silently generates three ideas on the topic or problem and writes them to each cell in the top and empty rows of the table 4. After 5 minutes, all participants push their paper to the neighboring participant - all in the same directio…
3	A/B Testing	A/B Testing (also known as split testing) is a technique to compare two versions of a design to see which one works better. The technique is particularly useful to compare a new design with an existing one before the release.	1. Prepare two versions of a design 2. Decide which characteristics of the two versions (e.g., features, functions) are to be compared with each other 3. Divide of a group of participants into two groups; each group tests a version of the design 4. Observe the activities and performance of the participants 5. Collect and analyze the results
4	Actors Mapping	An Actors Map visualizes in the form of a network how actors relate to each other. It displays the functions and roles of different actors in a systemic view of a service and the context in which it operates.	1. Interview different actors and ask them how they are involved in a service system and what goals they pursue 2. Capture the central actor of a service system and his or her function in the middle of a big sheet of paper (or use a mapping tool) 3. Position the other actors and their functions around the central actor and connect all actors according to their mutual relations 4. Analyze how diff…
5	Behavioral Mapping	Behavioral Mapping is used to record and track user behavior within a defined environment over time by systematically observing how participants interact with a design space unobtrusively.	1. Prepare a floor plan or map of a given environment 2. List the behaviors that might be observed during the study (e.g., motions, activities) as well as additional parameters of interest (e.g., time, demographics) 3. Observe participants and record their behaviors (e.g., motions, activities) on the floor plan or map 4. Aggregate behaviors of many participants and analyze the result
6	Bodystorming	Bodystorming combines role-play with paper prototypes. Designers immerse themselves in application situations and use paper prototypes. Bodystorming aims to collect emotional feedback and to improve the prototype.	1. Prepare some conceptual ideas of a product or service as paper prototypes and define scenarios in which the product or service is used 2. Identify personas or different roles (e.g., customer, user, troubleshooter) and scenarios 3. Each participant acts as a different person and uses the prepared prototypes in the pre-defined scenario 4. Discuss each scenario and draw some sketches to generate …
7	Co-Discovery	Co-Discovery seeks to collect experience data in a relaxed way by observing how two participants explore the use of a product or service.	1. Prepare required materials (e.g., functional prototypes, video/ audio recording), a usage scenario, and tasks for the user test 2. Form teams of two participants (participants are expected to be friends or familiar with each other) for each session 3. Choose a moderator to explain the test and guide the discussions. 4. Take notes or record the exploratory process of the participants as they ar…
8	Cognitive Walkthrough	Cognitive Walkthrough enables teams to evaluate prototypes from the perspective of a potential user. A fully functional prototype and users are not required.	1. Describe a fictitious user as the target user (e.g., via a persona) 2. Define an overall task and associated subtasks for the fictitious user 3. List all necessary actions for each task (description of how the user should use the product or service) 4. Go through the actions sequence-by-sequence for each task from the perspective of the fictitious user 5. For each task, examine whether the use…
9	Collaborative Sketching	Collaborative Sketching aims to generate, evaluate, and refine user interface designs. It improves collaboration between designers and clients, and reduces the time it takes to achieve the desired results.	Prepare a large sheet of paper Stick input information (information to guide the sketching such as flowcharts, sitemaps, or user needs) to the sheet of paper 1. Ask every participant to create up to six sketches (e.g., in 10 to 15 minutes by using a 6-up template) to design an interface, service, or product 2. Ask all participants to discuss the sketches and select a preferred one 3. Ask particip…
10	Concurrent Think-Aloud	Concurrent Think-Aloud is used to reveal the thoughts of participants as they perform a task. By asking participants to verbalize their actions and thoughts, designers gain insights into the users' assessment of the detailed functions of a service or product.	1. Define a task in which the participants use a service or product 2. Give participants instructions on the task 3. Ask participants to verbalize their thoughts as they perform the task 4. After completing the task, ask participants to describe their overall experience with the task 5. Choose a moderator to make notes during the Think-aloud process
11	Desirability Testing with Product Reaction Cards	Desirability Testing with Product Reaction Cards aims at understanding users' nebulous, critical feeling of desirability in the user experience. It can be used to compare iterative designs.	1. Prepare 118 product-reaction cards 2. Ask every participant take the 3 to 5 cards best suited to their experience after using a service or product 3. Ask participants to explain how the words on the cards describe their experience 4. Collect the selected cards and note how often the same cards have been selected by more than one participant to capture the emotional response of users to the ser…
12	Diary Studies	Diary Studies allow teams to capture the thoughts, feelings, and behaviors of users over several days or weeks to understand their long-term habits.	1. Define the purpose and timeframe of a diary study 2. Provide participants with an instruction and a template (with key questions according to the defined purpose) for journalizing (or using an online tool) 3. Ask participants to regularly document their thoughts, feelings, and experiences in relation to the defined purpose 4. Check the diaries regularly 5. Evaluate the collected data to unders…
13	Directed Storytelling	Directed Storytelling enables teams to easily gather extensive data about the users' experiences in order to better understand the users. The technique is useful when time and budget are limited.	1. Prepare guiding questions for the storytelling of participants 2. Ask participants to "tell a story about…" 3. Document the session (e.g., by using affinity diagramming or recordings) with the goal of finding patterns within and across experiences 4. Evaluate the information and derive design ideas from it
14	Experience Clips	Experience Clips seek to gain insights into the users' experiences when using a mobile product or service in natural usage situations. One person uses the mobile product or service, which is recorded in video clips by another person.	1. Prepare the required equipment (mobile service or product as well as recording devices) and other materials 2. Introduce the test procedure: i. Ask two participants to work in a group (one uses the mobile product or service, the other one records the video clips) ii. Explain the technical constraints, such as the best distance for recording 3. Encourage participants to share their experience o…
15	Experience Prototyping	Experience prototyping is carried out when a prototype with existing key elements such as a wireframe is available (no functional prototype, but specific elements are required). This technique helps to understand what it would be like for the user to use the design.	1. Finalize a low-fidelity prototype (key elements need to be included) 2. Define a specific situation for the simulation 3. Ask the design team members to act as different roles in the simulation (predefined personas should be included) 4. Understand the essential factors of the experience with the existing design and improve the design of the low-fidelity prototype
16	Heuristic Evaluation	Heuristic Evaluation enables teams to test the interfaces of their products or services, get feedback and detect usability problems early in the design process.	1. Find a suitable list of heuristics (Heuristics mean criteria that affect usability; one of the best known sources is Nielsen's heuristics) 2. Select professionals (not end users but usability experts) as evaluators 3. Give instructions to the evaluators 4. Ask the evaluators to freely use the product and select specific elements for evaluation 5. Let the evaluators use the product again and ap…
17	Kano Analysis	Kano Analysis enables teams to assign design features to four product categories based on customer needs (must-be, delighted, indifferent, performance). In addition, it also supports to determine which features have the greatest impact on customer satisfaction.	1. Select target features 2. Prepare a questionnaire that covers questions about the target features 3. Ask 20 to 30 (potential) customers to complete the questionnaire 4. Analyze the results and visualize each attribute with regard to the Kano categories in a diagram (see the figure on the front page): 5. Plot the features along the two axes of the Kano categories (not fulfilled to well fulfille…
18	Mental Model Diagramming	Mental Model Diagramming enables teams to analyze whether existing design features are compatible with the behavior, emotions, and beliefs of user and supports them in formulating development strategies.	1. Collect data (e.g., by conducting interviews, diary studies, or observations) and review the results 2. Create a Mental Model Diagram as follows: i. The upper half of the diagram contains data on behaviors, beliefs, or emotions; ii. The lower half of the diagram contains the available design features; iii. Arrange the data in a logic order with regard to groups of similar behaviors, beliefs, o…
19	Mood Boards	Mood Boards are collages of pictures that visualize information that is difficult to describe with words. This technique enables a team to develop a common understanding of an intended final concept at an early stage of the design process.	1. Prepare materials like cards or paper sheets, pictures, words, shapes, and glue sticks 2. Ask participants to clarify their views on a given concept and prepare a collage 3. Ask the participants to present their collages to the group for clarity and insights into the selection and meaning of the images
20	Motivation Matrix	A Motivation Matrix helps to identify and visualize the connection between the actors and the motivation of each individual actor.	1. Prepare an empty matrix by listing all stakeholders of a service or product in the first column and in the first row of the matrix 2. Ask all stakeholders to fill the cells of the matrix, where the same services meet, with how these services can contribute to the project, starting with the top left cell and moving towards the bottom right cell (following the path of the blue boxes on the front…
21	Offering Mapping	Offering Mapping attempts to systematically describe how a service or product is offered to its users, which contributes to detailing a design idea or generating solution ideas for a design.	1. Define a product or service that needs to be defined in detail 2. Prepare a large format paper, markers, and sticky notes to create the Offering Map 3. Ask the participants to discuss the overall scope of the product or service 4. Make sure to include all specific functions and features that are part of an offering in the Offering Map (start with big concepts and go into detail) 5. Discuss the…
22	Personas	Personas are fictional profiles of different user types with different needs, goals, and behavioral patterns of potential and real users. A persona makes it possible to humanize the design focus, prepare appropriate test scenarios, and support design communications.	1. Collect as much information and characteristics as possible about the potential users of a product or service 2. Group different user types into categories based on similarities of their characteristics (create 3-6 groups) 3. Select the information and characteristics of a user group (e.g., interests, age group, personality) that are relevant for the design of a product or service 4. Create a …
23	Photo Elicitation Interviewing	Photo Elicitation Interviewing supports teams understand user communities, their experiences, and desires. Photos of everyday activities are used to help people recalling their experience.	1. Define the purpose of the interview 2. Prepare an interview protocol (time of use, locations, relationships, life events, mental states, and other information associated with the product or service) 3. Choose a set of photos (which may come from photo diaries) that can help participants remember their experiences of using a product or service (e.g., environment, people) 4. Instruct participant…
24	Private Camera Conversation	Private Camera Conversations seek to avoid the bias of interviewers by asking participants to talk to a camera about a given topic after using a prototype, service, or product.	1. Define a topic or a problem 2. Prepare a room with a camera 3. Brief the participants, and explain the task and process to them 4. After using the prototype, service or product, ask participants to express their opinions while recording their own conversation (alternatively, participants can also have their Private Camera Conversation at home) 5. Analyze the recordings
25	Product Experience Tracker	Product Experience Tracker is used to monitor changes in user satisfaction over time through regular surveys.	1. Create a questionnaire to determine user satisfaction with a product or service 2. Ask participants to complete an (online) questionnaire as soon as possible (e.g., minutes, hours or a few days) after the actual use of the product use 3. Repeat the survey on a regular basis (e.g., weekly, monthly) 4. Analyze the surveys for changes in user satisfaction with the product or service
26	Repertory Grids	Repertory Grids seeks to identify how people interpret their experiences. This is to be achieved by interviewing people to elucidate their personal feelings (friendly–hostile, bad–good, etc.) when confronted with prototypes.	1. Prepare a set of different prototypes (up to 12) of a service or a product 2. Prepare a grid listing all prototypes in columns but leave the right- and leftmost columns empty (see front page) 3. Randomly assign three prototypes from the set to each participant 4. Ask each participant to identify how one of these three prototypes is different from the other two 5. Ask the participants to descri…
27	Retrospective Think-Aloud	Retrospective Think-Aloud is used to collect participants' feedback after they complete a task. By asking participants to remember and verbalize their actions and thoughts, designers gain insights into the users' assessment of the detailed functions of a service or product.	1. Prepare a task in which the participants use a service or product 2. Provide instructions for the task 3. Ask participants to silently complete the tasks and record the participants' activities 4. After completing the task, show the participants the recordings and ask them to comment on their activities 5. Ask participants to describe their overall experience with the task
28	Role-Playing	Role-Playing helps to gain deep insights into user habits and find challenges and opportunities by simulating user roles in a scenario.	1. Select a usage scenario and a corresponding task for a service or product 2. Prepare roles for different stakeholders of the service or product (e.g., by using personas) 3. Assign the different roles to the participants 4. Ask the participants to fulfill the task in the given usage scenario and to play their role 5. Capture the Role-Playing session by taking photos, notes, or videos 6. Discuss…
29	Scenarios	A Scenario is a narrative that explains the future use of a service or product from a user's point of view. It is designed to help design teams understand the usage environment of people's daily life.	1. Analyze results from already collected collection (e.g., interviews, observations, think-aloud sessions) 2. Describe the use of a service or product to accomplishing a given task in an easy-to-understand language 3. Include all relevant aspects of the interaction (e.g., continuous interruptions through telephone calls can be relevant for the use of a software platform) 4. Review and refine the…
30	Service Blueprints	Service Blueprints visualize key activities and connections between activities in service processes from the customer's point of view. Blueprints help to generate service innovations and improve service quality and customer experience.	1. Determine the service process that should be "blueprinted" 2. Ask the participants (it is suggested to bring in people from cross-functional teams or customers) to enter: Customers' activities, Employees' frontstage and backstage activities, Underlying support processes into the blueprint 3. Link customers' and employees' activities and the support processes 4. Use the service blueprint to dev…
31	Shadowing	Shadowing enables teams to understand user behavior by observing users in a natural environment.	1. Select a venue and suitable persons within that venue to be observed 2. Track and observe a person over a defined period of time 3. Make field notes and recordings from the observations 4. Analyze the information collected during the shadowing period
32	Stakeholder Walkthrough	A Stakeholder Walkthrough helps end users, stakeholders, and the team evaluate early prototypes. It also offers users and stakeholders the opportunity to make actionable recommendations for improvements.	1. Define the scope and objectives of the walkthrough 2. Define an overall task and the related subtasks 3. Ask participants (representatives of end users, development team and other stakeholders; less than 20 people) to discuss the usage of prototypes of a service or product to fulfill the pre-defined task 4. Make notes on how people use the prototypes of the service or product to fulfill the ta…
33	Story Sharing	Story Sharing enables a team to find common ways of using a service or product in different usage contexts to generate opportunities and solutions.	1. Prepare post-its and markers as well as a large-format sheet of paper 2. Gather the participants together in a room with plenty of wall space (each participant should have conducted in-depth interviews with people in the field) 3. Ask each participant to tell their teammates the most compelling stories from the interviews 4. Ask participants to document their thoughts to the stories on post-it…
34	Storyboarding	Storyboarding is a visual representation of the interaction between users and products or services. It covers a sequence of images describing environments, users, and products. This technique helps to generate design alternatives in the early phase of a design process.	1. Encourage participants to brainstorm various design alternatives for a service or product 2. Ask the participants to individually sketch storyboards describing the usage environment, visual/audible/tactile cues, user inputs, outputs, user emotions, technologies, experiences, etc. 3. Compare the storyboards, discuss the ideas, and choose an alternative design
35	Tomorrow Headlines	Tomorrow Headlines are fictional articles that seek to illustrate how a new service or product idea or concept will influence the daily life of users or society in the future.	1. Ask participants to imagine themselves in future 2. Ask participants to write headlines of newspaper articles that reflect the vision of a product or service 3. Place the headlines on a wall and present them 4. Analyze the different directions of visions of a product or a service
36	Touchpoint Matrix	A Touchpoint Matrix visualizes the interaction of users with the different touchpoints in the product-service system. The technique can be used to analyze an existing service system as well as to support a design concept phase.	1. Prepare a Touchpoint Matrix (First row: List the main functions of a service or product; First column: List the touchpoints (touchpoints are elements with which users come into contact during the experience)) 2. Ask participants to take on the role of a persona and to imagine their journey through different touchpoints 3. Mark the touchpoints and functions with sticky dots in the respective ce…
37	User Journey Maps	User Journey Maps visualize the interactions and touchpoints of users with a product or service in a procedural way. It enables teams to identify pain points. A shared version of a user journey map helps a team optimize a service or product before it comes to a released version.	1. Define the usage process of a product or service 2. Identify individual touchpoints (people, information, products, etc.) within each process stage 3. Draw a timeline for the time period that corresponds to an activity of interest 4. Link the touchpoints 5. Discuss the user journey map in the team and identify problems and solutions
38	UX Curve	UX Curve supports users in retrieving details of interactive experiences with a product or a service. A UX curve is designed to illustrate how relationships between users and products or services evolve over time.	1. Recruit participants for a Long-Term Study (3 to 12 months) 2. Ask participants to use a product or a service and distribute five empty UX curve templates to each participant 3. Ask the participants to draw a curve into the templates for the course of time displaying the: Experiences when using the product or service, Attractiveness of the product or service, Ease of using the product or servi…
39	Wireframing	Wireframing is a Low-Fidelity Prototyping technique that enable teams to clearly understand the architecture and functions of the interface of a product or service.	1. Collect content elements and functionalities for an interface of a product or a service 2. Sketch the interface as an early wireframe by matching different content elements and/or functionalities to each other 3. Share the wireframe with stakeholders for feedback and iterate the wireframe 4. Test the iterated wireframe and develop it to a high-fidelity prototype
40	Wizard of Oz	The Wizard of Oz technique enables users to interact with a low-cost and non-functional prototype. A "wizard" observes the interaction of users with the prototype in a back room and simulates the system responses in real time.	1. Create a low-cost and non-functional prototype for the simulation 2. Develop a test plan 3. Ask the participants to simulate the usage of the prototype 4. Assign a researcher as a "wizard" who hides in a back room, observes user interactions, and simulates system responses in real time 5. Take notes on how people perform during the interaction process 6. Conduct a feedback session with partici…

## Sheet: Taxonomy
No	Name	Design Phases				Time dependency		Duration		User participation		Evaluation types
		Planning	Low-fidelity prototyping	High-fidelity prototyping	Release	Real-time	Retrospective	Long-term study	Short-term study	User attendance	User absence	Questionnaire	Interview	Experiment	Observation	Group discussion
1	3-12-3 Brainstorming	x				x			x		x					x
2	3E (Expressing Experiences and Emotions)			x			x		x	x		x
3	A/B Testing			x		x			x	x				x
4	Actors Mapping	x					x		x		x					x
5	Behavioral Mapping				x	x		x		x					x
6	Bodystorming		x			x			x		x					x
7	Co-Discovery			x		x			x	x					x
8	Cognitive Walkthrough		x			x			x		x		x
9	Collaborative Sketching		x			x			x		x					x
10	Concurrent Think-Aloud			x		x			x	x					x
11	Desirability Testing with Product Reaction Cards		x			x			x	x						x
12	Diary Studies				x		x	x		x		x
13	Directed Storytelling	x				x			x		x					x
14	Experience Clips				x	x			x	x					x
15	Experience Prototyping		x			x			x		x				x
16	Heuristic Evaluation		x			x			x		x	x
17	Kano Analysis	x				x			x	x		x
18	Mental Model Diagramming	x					x	x		x						x
19	Mood Boards		x				x		x		x					x
20	Motivation Matrix	x					x		x		x	x
21	Offering Mapping	x					x		x		x					x
22	Personas	x					x		x		x					x
23	Photo Elicitation Interviewing	x					x	x		x			x
24	Private Camera Conversation			x			x		x	x			x
25	Product Experience Tracker				x		x	x		x		x
26	Repertory Grids		x				x		x	x				x
27	Retrospective Think-Aloud			x			x		x	x					x
28	Role-Playing	x				x			x		x					x
29	Scenarios	x					x		x		x					x
30	Service Blueprints	x					x		x	x						x
31	Shadowing	x				x			x	x					x
32	Stakeholder Walkthrough		x			x			x	x						x
33	Story Sharing	x				x			x		x					x
34	Storyboarding	x					x		x		x					x
35	Tomorrow Headlines	x				x			x		x					x
36	Touchpoint Matrix	x					x		x		x				x
37	User Journey Maps		x				x		x	x					x
38	UX Curve				x		x	x		x		x
39	Wireframing		x				x		x		x					x
40	Wizard of Oz		x			x			x	x				x

## Sheet: Tags
No	Name	User Research	Idea generation	Information Organization	Feedback Collection	Prototype evaluation	Prototyping	Evaluation	Expert participation	Product Evaluation	Collaboration with stakeholders	User participation	Short term duration	Long term duration	UX Evaluation	Mid-term duration	Relationships and Dependencies
1	3-12-3 Brainstorming		X						X				X
2	6-3-5 Brainwriting		X						X				X
3	A/B Testing				X	X		X
4	Actors Mapping			X													X
5	Behavioral Mapping	X
6	Bodystorming					X			X				X		X
7	Co-Discovery	X						X
8	Cognitive Walkthrough						X	X	X
9	Collaborative Sketching						X					X	X
10	Concurrent Think-Aloud				X			X				X	X
11	Desirability Testing with Product Research Cards				X			X						X
12	Diary Studies	X							X					X
13	Directed Storytelling	X										X	X
14	Experience Clip	X
15	Experience Prototyping					X	X						X		X
16	Heuristic Evaluation				X	X			X
17	Kano Analysis	X						X					X
18	Mental Model Diagramming		X					X
19	Mood Boards	X										X	X
20	Motivation Matrix		X	X									X
21	Offering Mapping			X					X				X
22	Personas								X						X
23	Photo Elicitation Interviewing	X										X	X
24	Private Camera Conversation				X	X		X					X
25	Product Experience Tracker				X			X		X				X
26	Repertory Grid				X			X					X
27	Retrospective Think-Aloud				X			X				X	X
28	Role-Playing	X							X						X
29	Scenarios	X							X				X
30	Service Blueprints	X											X
31	Shadowing	X												X
32	Stakeholder Walkthrough							X			X	X	X
33	Story Sharing		X						X				X
34	Storyboards		X						X				X
35	Tomorrow Headlines		X										X
36	Touchpoints Matrix								X				X				X
37	User Journey Maps			X
38	UX Curve				X			X						X
39	Wireframing						X		X
40	Wizard of Oz					X										X
